# Supplementary material for: Validation of the Simplified Malaysian Psychosocial Impact of Dental Aesthetics Questionnaire for the Sociodental Approach to Estimate the Orthodontic Treatment Need
Source: Int J Environ Res Public Health. 2022 Jul 16;19(14):8665. doi: 10.3390/ijerph19148665 (PMC9324681; doi:10.3390/ijerph19148665)
Supplement: Supplementary file 1 [file ijerph-19-08665-s001.zip]

Archive with 1 entries (1 files):
- ijerph-1746790-supplementary.pdf
